# Supplementary material for: A Simple Model to Estimate the Increase in Pavement Life Due to the Traffic Wander for Application in Connected and Autonomous Vehicles
Source: Materials (Basel). 2025 Jun 3;18(11):2609. doi: 10.3390/ma18112609 (PMC12156044; doi:10.3390/ma18112609)
Supplement: Supplementary file 1 [file materials-18-02609-s001.zip]

Archive with 1 entries (1 files):
- materials-3658047-supplementary.pdf
